# Supplementary material for: Phenotypic Plasticity and Androgen Receptor Bypass Drive Cross-Resistance to Apalutamide in Castration-Resistant Prostate Cancer Cell Models
Source: Int J Mol Sci. 2025 Jun 20;26(13):5939. doi: 10.3390/ijms26135939 (PMC12250327; doi:10.3390/ijms26135939)
Supplement: Supplementary file 1 [file ijms-26-05939-s001.zip]

Archive with 1 entries (1 files):
- ijms-3620752-supplementary.pdf
